# Supplementary material for: Novel Acetal Rotating Tool Improving Surface Quality in Incremental Sheet Forming
Source: Materials (Basel). 2026 Feb 23;19(4):826. doi: 10.3390/ma19040826 (PMC12941510; doi:10.3390/ma19040826)
Supplement: Supplementary file 1 [file materials-19-00826-s001.zip]

Archive with 1 entries (1 files):
- materials-4116446-supplementary.pdf
